# Supplementary material for: Improving Soluble Expression of SARS-CoV-2 Spike Priming Protease TMPRSS2 with an Artificial Fusing Protein
Source: Int J Mol Sci. 2023 Jun 22;24(13):10475. doi: 10.3390/ijms241310475 (PMC10341623; doi:10.3390/ijms241310475)
Supplement: Supplementary file 1 [file ijms-24-10475-s001.zip]

Archive with 1 entries (1 files):
- ijms-2421991-supplementary.pdf
